# Supplementary material for: Repeat DNA-PAINT suppresses background and non-specific signals in optical nanoscopy
Source: Nat Commun. 2021 Jan 21;12:501. doi: 10.1038/s41467-020-20686-z (PMC7820506; doi:10.1038/s41467-020-20686-z)
Supplement: Supplementary file 4 — Source Data [file 41467_2020_20686_MOESM4_ESM.xlsx]

## Sheet: Fig1b
	1xP1	3xP1	6xP1
0	1.296	3.798	5.938
1	1.396	3.308	8.21
2	1.246	3.274	7.85
3	1.548	1.802	8.284
4	0.848	4.616	6.906
5	1.224	1.804	7.692
6	1.588	3.522	8.582
7	1.266	2.654	7.502
8	1.514	3.626	7.854
9	0.902	6.448	7.374
10	0.986	3.436	6.046
11	0.916	5.076	7.086
12	0.802	5.112	7.744
13	1.044	3.25	7.556
14	0.924	1.808	6.392
15	0.492	3.768	7.508
16	1.09	1.89	8.094
17	1.206	2.82	7.666
18	1.08	4.992	5.876
19	1.418	5.152	6.858
20	0.636	4.07	7.18
21	1.454	4.734	6.594
22	0.976	4.734	7.584
23	1.168	3.928	8.248
24	1.218	3.512	7.868
25	1.016	3.48	6.796
26	1	3.748	5.632
27	0.972	4.214	6.55
28	1.292	2.632	7.122
29	0.522	2.958	7.67
30	0.964	3.44	5.816
31	0.992	4.502	7.108
32	1.322	2.496	7.086
33	1.602	4.128	6.506
34	1.078	3.66	7.472
35	1.008	4.706	6.368
36	1.06	3.908	7.898
37	1.362	3.848	7.276
38	0.618	5.198	6.06
39	0.714	3.346	7.74
40	0.646	5.516	5.672
41	1.128	4.412	5.532
42	0.486	4.61	6.572
43	0.75	4.474	6.936
44	1.118	4.598	4.204
45	0.842	3.526	7.112
46	0.77	2.694	6.594
47	1.008	3.386	5.59
48	0.758	4.162	6.472
49	2.356	4.24	6.59
50	1.04	4.108	6.074
51	0.852	2.46	6.382
52	0.542	2.31	5.202
53	1.212	3.578	5.93
54	0.96	4.03	5.392
55	0.88	3.348	5.282
56	0.766	3.152	5.91
57	0.646	3.282	6.556
58	0.764	3.582	4.362
59	1.402	4.384	3.502
60	1.04	4.194	6.064
61	1.044	4.582	4.76
62	0.976	4.092	4.8
63	0.434	2.954	5.378
64	0.628	2.812	5.832
65	1.208	4.636	4.49
66	1.08	1.426	6.292
67	0.914	3.58	4.884
68	0.84	2.794
69	0.734	2.016
70	0.744	4.876
71	0.818	2.126
72	1.602	4.06
73	0.8	3.342
74	0.836	2.904
75	0.648	2.952
76	0.516	2.954
77	0.844	2.704
78	1.162	2.95
79	0.654	1.74
80	1.104	1.34
81	1.344	1.128
82		2.464
83		2.89
84		2.58
85		2.076
86		2.176
87		2.072

## Sheet: Fig1d
	1x_nEvents_per_sec	10x_nEvents_per_sec
0	0.10575	0.116
1	0.1185	0.0656667
2	0.095	0.1015
3	0.10875	0.0846667
4	0.10475	0.0556667
5	0.18775	0.0825
6	0.1275	0.0978333
7	0.10425	0.102167
8	0.13775	0.120667
9	0.0975	0.058
10	0.10825	0.0625
11	0.1015	0.0901667
12	0.077	0.0636667
13	0.10125	0.0748333
14	0.09775	0.0993333
15	0.10925	0.0746667
16	0.12825	0.0795
17	0.11975	0.067
18	0.08075	0.0841667
19	0.148	0.0886667
20	0.10975	0.0933333
21	0.10625	0.0825
22	0.08725	0.0636667
23	0.08725	0.0601667
24	0.081	0.0571667
25	0.19225	0.0721667
26	0.09	0.0675
27	0.09025	0.0776667
28	0.09525	0.136667
29	0.13025	0.0531667
30	0.16475	0.0633333
31	0.10475	0.116
32	0.08675	0.0535
33	0.19925	0.0571667
34	0.13	0.0575
35	0.131	0.0563333
36	0.102	0.082
37	0.104	0.0765
38	0.15275	0.0611667
39	0.07775	0.0886667
40	0.1325	0.0875
41	0.095	0.064
42	0.09675	0.0876667
43	0.189	0.0603333
44	0.1025	0.0835
45	0.11775	0.0575
46	0.14225	0.0886667
47	0.09275	0.0938333
48	0.12425	0.0543333
49		0.095
50		0.0695
51		0.077
52		0.150333
53		0.0528333
54		0.0541667
55		0.078
56		0.0581667
57		0.052
58		0.0748333
59		0.0721667
60		0.115333
61		0.216
62		0.0606667
63		0.0781667
64		0.0501667
65		0.225333
66		0.171167
67		0.106167
68		0.1385
69		0.119667
70		0.126
71		0.105167
72		0.243167
73		0.0618333
74		0.148
75		0.0961667
76		0.118667
77		0.101
78		0.107833
79		0.117667
80		0.161667
81
82
83
84
85
86
87
88
89
90
91
92
93
94
95

## Sheet: Fig2b
	BG_10x_err	BG_10x_mean	BG_1x_err	BG_1x_mean	RD_10x_err	RD_10x_mean	RD_1x_err	RD_1x_mean
0	18.1668	21.3813	43.8397	250.336	34.466	119.051	74.892	515.675

## Sheet: Fig2d
	FRC_10x	FRC_1x
0	90.3	127.1
1	58.7	101.9
2	64.6	109.5
3	83.2	159.1
4	66.4	107.2
5	73.9	99.8
6	63.1	83
7	67.2	65.5
8	59.4	86.8
9	59.5	83.9
10	63.1	85.7
11	62.7	106.3
12	70.9	119
13	60.8	95.4
14	65.6	92.6
15	83.2	83.9
16	87.5	97.6
17	66.6	101.8
18	74.1	88.8
19	70.7	96.7
20	70.9	111.6
21	60.4	129
22	66.8	105.7
23	64.9	100.4
24	73	78.7
25	60.5	74.4
26	81.8	88.4
27	63.5	78
28	84.8	99.7
29	67.5	141.3
30	99	107.2
31	56.7	81.2
32	61.3	90.5
33	84.4	89.1
34	70.5	83.6
35	57.3	113.5
36	49.5	81.7
37	83	107.1
38	76	107
39	53.7	140.1
40	120.3	144
41	72.6	73.2
42	74.8	97.5
43	69.4	100.9
44	76.5	106.7
45	57.1	92.8
46	68.5	97
47	70.1	124.2
48	75.7	158.6
49	66.7	162.8
50	108.1	106.3
51	82.7	131.1
52	74.1	99.1
53	66.3	141.1
54	96.1	103.2
55	64.1	108.3
56	84.8	103.7
57	107.7	146.3
58	100.4	166.8
59	68.3	124.7
60	81.2	133.9
61	109.2	163.3
62	60.9	161.7
63	75.9	74
64	84.3	169.1
65	72.2	166
66	72.9	120.4
67	55.9	145.3
68	125	127.5
69	70.3	120.8
70	96.6	146.7
71	68.5	126
72	52.9	194.8
73	68.8	100.9
74	70.8	163.8
75	58.2	119.4
76	128.4	170.1
77	92.4	110.3
78	83.7	140.3
79	110.8	157.6
80	68.2	154.2
81	61.1	148.4
82	67.2	101.3
83	65.1	104.1
84	65.2	92.5
85	114.5	102.4
86	74.5	92.8
87	74.9	118.5
88	69.3	149.1
89	97.5	175
90	89.6	132.7
91	67	133.1
92	90	89.4
93	66.4	175.6
94	63.9	227.8
95	79.3	135.8
96	78.4	118
97	72.4	173.4
98	82.2	112.9
99	84	113.7
100	65.7	90.8
101	69.1	90
102	84.8	130.4
103	67	130.8
104	83	137
105	123.3	141.8
106	92.4	163.9
107	67.8	210.8
108	189.5	128.3
109	75.1	173
110	73.6	183.7
111	88.2	121.5
112	84.4	153.7
113	103.9	166.4
114	80.4	177.6
115	125.7	183.2
116	68.2	122.2
117	87.7	146.4
118	108.6	183.8
119	67.3	159.3

## Sheet: Fig4
	site	start_1x_count	end_1x_count	start_10x_count	end_10x_count
0	0	0	0	0	1
1	1	0	1	0	0
2	2	0	10	5	4
3	3	13	46	14	15
4	4	53	127	8	13
5	5	168	160	38	58
6	6	208	98	220	194

## Sheet: Fig5e
	RD_1x	RD_10x
0	18.3	8.5
1	8.7	9.3
2	9.9	12.4
3	11.7	7.9
4	15.9	13.3
5	12.2	13.9
6	15.3	9.5
7	15.6	9.6
8	13.4	12.6
9	11.9	8.9
10	13.1	11.7
11	11.8	18.8
12	12.4	11.3
13	9.9	8.9
14	14	11.3
15	13	13.2
16	11.3	14
17	14.6	9.3
18	5.9	16
19	13.8	17.7
20	11.5	10.5
21	9	11.3
22	14.2	15
23	16.1	8
24	12.3	11.4
25	12.4	10.3
26	14.3	13.1
27	12	10.9
28	8.2	13.1
29	13.1	12.2
30	16.7	17
31	11.9	15.7
32	11.2	13.5
33	13.6	11.2
34	15.4	12.3
35	9.7	15.4
36	5.2	15.7
37	10.7	13.2
38	8.8	17.2
39	15	16.1
40	9	7.9
41	10.2	9.8
42	12	15
43	15.2	14.3
44	12.4	10.3
45	10.2	8.8
46	11.1	11.7
47		13.3
48		9.2
49		8.8
50		11.2
51		7.3
52		10.2
53		14.3
54		10.9
55		7.7
56		10.5
57		11.8
58		12.2
59		15.5
60		10.6
61		10.1
62		14.2
63		8.2
64		14
65		12.5
66		15.2
67		15.2
68		13.6
69		11.4
70		13.9
71		12.2
72		13
73		14.2
74		15.4
75		17.1
76		14.4
77		13.4
78		13.4
79		15
